# Supplementary material for: Meta-Analysis of APP Expression Modulated by SARS-CoV-2 Infection via the ACE2 Receptor
Source: Int J Mol Sci. 2022 Jan 21;23(3):1182. doi: 10.3390/ijms23031182 (PMC8835589; doi:10.3390/ijms23031182)
Supplement: Supplementary file 1 [file ijms-23-01182-s001.zip]

Archive with 1 entries (1 files):
- ijms-1530622-supplementary.pdf
